# Supplementary material for: Detection of retinal microvascular changes in von Hippel-Lindau disease using optical coherence tomography angiography
Source: PLoS One. 2020 Feb 20;15(2):e0229213. doi: 10.1371/journal.pone.0229213 (PMC7032707; doi:10.1371/journal.pone.0229213)
Supplement: S1 Data — (XLSX) [file pone.0229213.s001.xlsx]

## Sheet: Sheet1
VHL Study Subjects		RCH Distribution
		OD	0 = no, 1 = yes			OS	0 = no, 1 = yes
Study ID	Eyes involved	ST	SN	IT	IN	ST	SN	IT	IN
VHL-1	OU
VHL-2	OU						1	1
VHL-3	OU	1
VHL-4	OS
VHL-5	OU							1
VHL-6	OU	1		1
VHL-9	OD			1
VHL-10	OU			1				1
VHL-11	OU					1		1
VHL-12	OU					1
VHL-13	OU			1		1
VHL-14	OU	1				1
VHL-16	OU			1
VHL-17	OD
VHL-18	OU							1
VHL-19	OU				1
VHL-20	OS
VHL-21	OS
VHL-22	OU
VHL-23	OU
VHL-24	OD
VHL-25	OU							1
VHL-26	OS
VHL-28	OU
VHL-29	OU	1
VHL-30	OU			1
VHL-31	OU
VHL-32	OD
VHL-33	OD		1	1
VHL-35	OS
VHL-36	OU				1			1
VHL-37	OS					1	1	1
VHL-39	OU		1					1
VHL-40	OU
VHL-41	OU
VHL-42	OU
VHL-45	OU		1
VHL-48	OU					1		1	1
VHL-50	OU	1					1

## Sheet: Sheet2
VHL Subjects Vessel Densities (VD)				Control Vessel Densities (VD)
	Superficial VD	Deep VD			Superficial VD	Deep VD
VHL-1R	0.341706	0.380235		Control-1	0.337137	0.370369		SCP VD and DCP VD comparisons between patients with and without VHL disease
VHL-1L	0.335341	0.37198		Control-2	0.315561	0.334922			Mean	SD	p value
VHL-2R	0.321925	0.364557		Control-3	0.325216	0.369243		SCP VD_VHL	0.335	0.00014	0.0441
VHL-2L	0.331565	0.370349		Control-4	0.338902	0.368898		SCP VD_Control	0.328	0.0001
VHL-3R	0.296408	0.339996		Control-5	0.3328	0.380941		DCP VD_VHL	0.369	0.00027	0.0344
VHL-3L	0.326133	0.364322		Control-6	0.328322	0.36378		DCP VD_Control	0.36	0.00017
VHL-4L	0.317651	0.347384		Control-7	0.30778	0.355392
VHL-5R	0.311008	0.357808		Control-8	0.323071	0.347569
VHL-5L	0.33071	0.37909		Control-9	0.344106	0.365165
VHL-6R	0.343675	0.366106		Control-10	0.320592	0.358941
VHL-6L	0.319847	0.383894		Control-11	0.338298	0.360827
VHL-9R	0.334098	0.343424		Control-12	0.33689	0.374569
VHL-10R	0.342702	0.361537		Control-13	0.325247	0.348565
VHL-10L	0.330788	0.356604		Control-14	0.318451	0.364427
VHL-11R	0.33042	0.360965		Control-15	0.321482	0.335808
VHL-11L	0.34878	0.386557		Control-16	0.338612	0.370122
VHL-12R	0.341792	0.373949
VHL-12L	0.332498	0.353122
VHL-13R	0.309361	0.351769
VHL-13L	0.330863	0.382855
VHL-14R	0.343729	0.374741
VHL-14L	0.339031	0.379478
VHL-16R	0.344063	0.377153
VHL-16L	0.337537	0.380216
VHL-17R	0.337659	0.362404
VHL-18R	0.336847	0.375455
VHL-18L	0.307196	0.335796
VHL-19R	0.332647	0.370098
VHL-19L	0.335027	0.366745
VHL-20L	0.326533	0.372176
VHL-21L	0.337671	0.379698
VHL-22R	0.332941	0.374729
VHL-22L	0.339918	0.374447
VHL-23R	0.333729	0.380506
VHL-23L	0.337043	0.37789
VHL-24R	0.34349	0.390137
VHL-25R	0.334769	0.377424
VHL-25L	0.325949	0.363965
VHL-26L	0.326729	0.366949
VHL-28R	0.339541	0.379835
VHL-28L	0.341984	0.391878
VHL-29R	0.344216	0.387294
VHL-29L	0.337561	0.381494
VHL-30R	0.343773	0.365271
VHL-30L	0.347635	0.372133
VHL-31R	0.331522	0.379478
VHL-31L	0.328624	0.362298
VHL-32R	0.336306	0.361671
VHL-33R	0.329965	0.307718
VHL-35L	0.343514	0.366376
VHL-36R	0.32729	0.329749
VHL-36L	0.320949	0.346259
VHL-37L	0.342745	0.374631
VHL-39R	0.322	0.364894
VHL-39L	0.331643	0.354388
VHL-40R	0.350796	0.377867
VHL-40L	0.322435	0.357047
VHL-41R	0.357569	0.389176
VHL-41L	0.355078	0.39438
VHL-42R	0.341941	0.373573
VHL-42L	0.341447	0.383624
VHL-45R	0.337322	0.375196
VHL-45L	0.339941	0.382337
VHL-48R	0.360004	0.403471
VHL-48L	0.359463	0.386231
VHL-50R	0.316341	0.343545
VHL-50L	0.330776	0.366929

## Sheet: Sheet3
VHL Subjects with history of RCH				VHL Subjects without history of RCH
	Superficial VD	Deep VD			Superficial VD	Deep VD
				VHL-1R	0.341706	0.380235		SCP VD and DCP VD comparisons between eyes with and without history of RCH development
VHL-2L	0.331565	0.370349		VHL-1L	0.335341	0.37198			Mean	SD	p value
VHL-3R	0.296408	0.339996		VHL-4L	0.317651	0.347384		SCP VD_RCH	0.332	0.00018	0.168
VHL-10R	0.342702	0.361537		VHL-21L	0.337671	0.379698		SCP VD_no RCH	0.336	0.00011
VHL-10L	0.330788	0.356604		VHL-22R	0.332941	0.374729		DCP VD_RCH	0.363	0.00036	0.008
VHL-5L	0.33071	0.37909		VHL-22L	0.339918	0.374447		DCP VD_no RCH	0.374	0.00015
VHL-6R	0.343675	0.366106		VHL-23R	0.333729	0.380506
VHL-11L	0.34878	0.386557		VHL-23L	0.337043	0.37789		SCP VD and DCP VD comparisons between VHL eyes with history of RCH and control eyes without VHL disease
VHL-25L	0.325949	0.363965		VHL-24R	0.34349	0.390137			Mean	SD	p value
VHL-12L	0.332498	0.353122		VHL-28R	0.339541	0.379835		SCP VD_RCH	0.332	0.00018	0.309
VHL-13R	0.309361	0.351769		VHL-28L	0.341984	0.391878		SCP VD_Control	0.328	0.0001
VHL-13L	0.330863	0.382855		VHL-31R	0.331522	0.379478		DCP VD_RCH	0.363	0.00036	0.691
VHL-14R	0.343729	0.374741		VHL-31L	0.328624	0.362298		DCP VD_Control	0.36	0.00017
VHL-14L	0.339031	0.379478		VHL-35L	0.343514	0.366376
VHL-16R	0.344063	0.377153		VHL-40R	0.350796	0.377867		SCP VD and DCP VD comparisons between VHL eyes without history of RCH and control eyes without VHL disease
VHL-36R	0.32729	0.329749		VHL-40L	0.322435	0.357047			Mean	SD	p value
VHL-36L	0.320949	0.346259		VHL-41R	0.357569	0.389176		SCP VD_no RCH	0.336	0.00011	0.0138
VHL-37L	0.342745	0.374631		VHL-41L	0.355078	0.39438		SCP VD_Control	0.328	0.0001
VHL-39R	0.322	0.364894		VHL-42R	0.341941	0.373573		DCP VD_no RCH	0.374	0.00015	0.0018
VHL-39L	0.331643	0.354388		VHL-42L	0.341447	0.383624		DCP VD_Control	0.36	0.00017
VHL-45R	0.337322	0.375196		VHL-17R	0.337659	0.362404
VHL-29R	0.344216	0.387294		VHL-20L	0.326533	0.372176
VHL-30R	0.343773	0.365271		VHL-26L	0.326729	0.366949
VHL-18L	0.307196	0.335796		VHL-2R	0.321925	0.364557
VHL-19R	0.332647	0.370098		VHL-3L	0.326133	0.364322
VHL-48L	0.359463	0.386231		VHL-5R	0.311008	0.357808
VHL-50R	0.316341	0.343545		VHL-6L	0.319847	0.383894
VHL-50L	0.330776	0.366929		VHL-9R	0.334098	0.343424
VHL-33R	0.329965	0.307718		VHL-11R	0.33042	0.360965
				VHL-12R	0.341792	0.373949
				VHL-16L	0.337537	0.380216
				VHL-18R	0.336847	0.375455
				VHL-19L	0.335027	0.366745
				VHL-25R	0.334769	0.377424
				VHL-29L	0.337561	0.381494
				VHL-30L	0.347635	0.372133
				VHL-32R	0.336306	0.361671
				VHL-45L	0.339941	0.382337
				VHL-48R	0.360004	0.403471

## Sheet: Sheet4
Quadrants with history of RCH			Quadrants without history of RCH
Superficial VD	Deep VD		Superficial VD	Deep VD
0.339812	0.378118		0.338988	0.37249		SCP VD and DCP VD comparisons between quadrants with laser treated RCH and quadrants with no history of RCH
0.323322	0.365392		0.334706	0.383612			Mean	SD	p value
0.308	0.344745		0.338729	0.364482		SCP VD_RCH Q	0.336	0.00021	0.16
0.333102	0.362188		0.333016	0.350027		SCP VD_no RCH Q	0.331	0.00022
0.337647	0.383094		0.305271	0.360502		DCP VD_RCH Q	0.365	0.00049	0.484
0.332929	0.357557		0.346651	0.377945		DCP VD_no RCH Q	0.362	0.00037
0.331718	0.37011		0.3022	0.343059
0.329337	0.360933		0.3212	0.364008
0.353576	0.384478		0.326914	0.361714
0.343145	0.388416		0.345353	0.371149
0.333361	0.345439		0.321071	0.342494
0.299643	0.356863		0.315659	0.3592
0.341671	0.392616		0.323969	0.374349
0.338384	0.373443		0.330075	0.369588
0.348208	0.384435		0.332192	0.368596
0.342149	0.374871		0.322196	0.365953
0.300682	0.345784		0.301722	0.340894
0.342624	0.38491		0.333925	0.379067
0.325702	0.366388		0.34929	0.368725
0.349984	0.381016		0.351153	0.358031
0.337043	0.358294		0.329855	0.358725
0.338212	0.320075		0.34782	0.389847
0.307176	0.349808		0.339898	0.353012
0.350502	0.372835		0.312412	0.356259
0.347906	0.364741		0.333753	0.389933
0.338078	0.386298		0.347212	0.385863
0.3312	0.367945		0.341024	0.378075
0.334616	0.345004		0.348639	0.383918
0.340286	0.378031		0.321894	0.330506
0.362318	0.398804		0.332192	0.366733
0.354702	0.343102		0.325745	0.356
0.350847	0.38478		0.354616	0.395125
0.320812	0.37409		0.343878	0.366992
0.337992	0.375608		0.326827	0.327431
0.341412	0.323451		0.342106	0.344529
0.333925	0.292631		0.334573	0.35851
			0.369459	0.387984
			0.325659	0.343361
			0.285667	0.344961
			0.324878	0.356302
			0.326176	0.382922
			0.340678	0.368596
			0.338859	0.383741
			0.33609	0.367035
			0.334012	0.380671
			0.32778	0.33098
			0.313973	0.35362
			0.33189	0.369631
			0.307478	0.335439
			0.33358	0.364914
			0.329294	0.365694
			0.294882	0.328643
			0.32302	0.372318
			0.354788	0.376082
			0.351627	0.357816
			0.332455	0.358553
			0.352494	0.389498
			0.33518	0.350804
			0.307651	0.33098
			0.330894	0.366302
			0.345047	0.374827
			0.334055	0.372878
			0.342973	0.370714
			0.313106	0.327737
			0.324792	0.373051
			0.342235	0.396122
			0.350761	0.366647
			0.323278	0.333231
			0.338122	0.373443
			0.330161	0.372055
			0.335961	0.345957
			0.348208	0.384478
			0.310812	0.350545
			0.333059	0.357557
			0.332063	0.314275
			0.317086	0.303843
